# Supplementary material for: Factors associated with the prescribing of high-dose opioids in primary care: a systematic review and meta-analysis
Source: BMC Med. 2020 Mar 30;18:68. doi: 10.1186/s12916-020-01528-7 (PMC7104520; doi:10.1186/s12916-020-01528-7)
Supplement: Supplementary file 2 — Additional file 2. Data File. This file contains all raw data (factors) extracted from the six included studies. [file 12916_2020_1528_MOESM2_ESM.xlsx]

## Sheet: Sheet1
StudyID	ID	Design	Country	Year	TotalN	HD_N	LD_N	Age_HD	Age_SD_HD	Age_LD	Age_SD_LD	Male_HD	NoMale_HD	Male_LD	NoMale_LD	Caucas_HD	NoCaucas_HD	Caucas_LD	NoCaucas_LD	Unemploy_HD	NoUnemploy_HD	Unemploy_LD	NoUnemploy_LD	Depression_HD	NoDepress_HD	Depression_LD	NoDepress_LD	Anxiety_HD	NoAnx_HD	Anxiety_LD	NoAnx_LD	Benzo_HD	NoBenzo_HD	Benzo_LD	NoBenzo_LD	Longact_HD	Nolongact_HD	Longact_LD	Nolongact_LD	Alcohol_HD	NoAlco_HD	Alcohol_LD	NoAlco_LD	Alcodays_HD	Alcodays_SD_HD	Alcodays_LD	Alcodays_SD_LD	Smoking_HD	NoSmok_HD
Morasco 2019	1	0	USA	2019	51	17	34	54.2	9.7	53	10	14	3	25	9	15	2	24	10	3	14	7	27																					0.6	1.3	2.1	5.1
Chang 2018a	2	0	USA	2018	4046275	150814	3895461	53.8	12.7	55.4	15.8	72692	78122	1464693	2430768																	61623	89191	314364	3581097
Chang 2018b	3	1	USA	2018	191405	2778	188627	47.22	10.6			1468	1310	83150	102699																	1225.93	1552.07	8488.36	180139
Campbell 2015	4	1	Australia	2015	1085	425	660	55.4	13.2	61.3	13.6	205	220	260	400					245	180	263	397	221	204	256	404	98	327	137	523	172	253	169	491					96	329	165	495
Chapman 2013	5	1	UK	2013	4035	262	3773					103	159	1422	2351
Kobus 2012	6	1	USA	2012	5268	453	4815	54.7	15	54.7	15.5	201	252	1767	3048	362	91	3614	1201					190	263	1425	3390	89	364	510	4305	276	177	2022	2793	400	53	1637	3178									256	197
[truncated: 254 more columns]
